# Supplementary material for: Isolation, Pathogenicity and Genomic Analysis of Mannheimia haemolytica Strain XJCJMh1 in Bovine-Mycoplasma Co-Infection
Source: Microorganisms. 2025 Sep 26;13(10):2258. doi: 10.3390/microorganisms13102258 (PMC12566244; doi:10.3390/microorganisms13102258)
Supplement: Supplementary file 1 [file microorganisms-13-02258-s001.zip]

Archive with 3 entries (3 files):
- FigS1.pdf
- FigS2.pdf
- TableS1.pdf
